# Supplementary material for: Extra-Cellular Vesicles Derived from Thyroid Cancer Cells Promote the Epithelial to Mesenchymal Transition (EMT) and the Transfer of Malignant Phenotypes through Immune Mediated Mechanisms
Source: Int J Mol Sci. 2023 Feb 1;24(3):2754. doi: 10.3390/ijms24032754 (PMC9917007; doi:10.3390/ijms24032754)
Supplement: Supplementary file 1 [file ijms-24-02754-s001.zip]

Archive with 1 entries (1 files):
- ijms-2139206-supplementary.pdf
